# Supplementary material for: Comparative effectiveness and integrated safety of goserelin sustained-release microspheres versus implants in prostate cancer: a patient-based real-world study and systematic review with meta-analysis
Source: Front Oncol. 2026 Jun 17;16:1858453. doi: 10.3389/fonc.2026.1858453 (PMC13318708; doi:10.3389/fonc.2026.1858453)
Supplement: Supplementary file 3 [file Table1.xlsx]

## Sheet: sheet1
Case Number	Identifier	treatment	TPSAD29	TPSAD85	FPSAD29	FPSAD85
T002339820	1	1	0.006	0.006	0.01	0.01
T002485926	2	1	0.006	0.006	0.01	0.01
T002386980	3	1	0.0676	0.006	0.0288	0.01
T002072232	4	1	0.006	0.006	0.01	0.01
T002583883	5	1	0.006	0.006	0.01	0.01
T002329107	6	1	6.37	4.83	0.849	0.701
T001900690	7	1	0.006	0.006	0.01	0.01
T002453277	8	1	0.006	0.006	0.01	0.01
T002459461	9	1	2.96	0.102	1.08	0.0489
T001601247	10	1	0.006	0.006	0.01	0.01
T002426151	11	1	0.006	0.006	0.01	0.01
T001284565	12	1	58.9	10.9	2.98	0.969
T002040149	13	1	0.133	0.0713	0.0524	NA
T002351144	14	1	0.006	0.006	0.01	0.01
T001814472	15	1	0.006	0.006	NA	NA
T002402097	16	1	0.006	0.006	NA	NA
T001427229	17	1	0.183	0.006	NA	NA
T002404545	18	1	0.006	0.006	0.01	0.006
T002418470	19	1	2.93	13.6	NA	NA
T001003910	20	1	0.006	0.006	0.01	0.01
T002493410	21	1	0.006	0.006	0.01	0.01
T002437857	22	1	0.0224	0.0076	0.01	0.01
T002420590	23	1	0.006	0.006	0.01	0.01
T002296111	24	1	0.006	0.006	0.01	0.01
T001730749	25	1	6.79	8.75	3.54	NA
T002421399	26	1	0.006	0.006	0.01	0.01
T002478253	27	1	0.006	0.006	0.01	0.01
T002420160	28	1	0.006	0.006	0.01	0.01
T002348208	29	1	0.006	0.006	NA	NA
T002401755	30	1	0.006	0.006	0.01	0.01
T001249617	31	1	0.0128	0.006	0.01	0.01
T002320561	32	1	0.006	0.006	0.01	0.01
T002538341	33	1	0.348	0.0711	NA	NA
T002479262	34	1	0.006	0.006	0.01	0.01
T002130539	35	1	0.006	0.006	0.01	0.01
T002118141	36	1	0.006	0.006	0.01	0.01
T001994663	37	1	0.0074	0.006	0.01	0.01
T002275540	38	1	0.006	0.006	0.01	0.01
T002368065	39	1	0.006	0.006	0.01	0.01
T001987645	40	1	0.006	0.006	0.01	0.01
T002393913	41	1	0.006	0.006	0.01	0.01
T002467481	42	1	0.006	0.006	0.01	0.01
80168655	43	1	15.5	1.76	7.28	1.24
80185016	44	1	43.3	1.05	NA	NA
T008241901	45	2	0.006	0.006	0.01	0.01
T001770241	46	2	0.006	0.0603	0.01	0.01
T001522700	47	2	0.006	0.006	NA	NA
T002133984	48	2	0.006	0.006	0.01	0.01
T001931273	49	2	NA	1.72	NA	0.196
T001309421	50	2	0.006	0.006	0.01	0.01
T001574284	51	2	0.006	0.006	0.01	0.01
T001934130	52	2	0.006	0.006	0.01	0.01
T001516240	53	2	0.006	0.006	0.01	0.01
T001353235	54	2	0.006	0.006	0.01	0.01
T001405261	55	2	0.006	0.006	NA	NA
T001908431	56	2	0.006	0.006	0.01	0.01
T001476086	57	2	0.006	0.006	NA	NA
T001738522	58	2	0.006	0.006	NA	NA
T002252297	59	2	0.006	0.006	0.01	0.01
T001821370	60	2	3.6	0.514	0.378	5.21
T002205743	61	2	0.006	0.006	NA	NA
T002208942	62	2	0.006	0.006	0.01	0.01
T002264595	63	2	0.006	0.006	0.01	0.01
T001958232	64	2	0.006	0.006	0.01	0.01
T002567114	65	2	0.006	0.006	NA	NA
T002410143	66	2	0.006	0.006	0.01	0.01
T001302365	67	2	0.006	0.006	0.01	0.01
T002215472	68	2	0.006	0.006	0.01	0.01
T002380780	69	2	0.006	0.006	0.01	0.01
T008702741	70	2	0.006	0.006	0.01	0.01
T002251970	71	2	0.006	0.006	0.01	0.01
T001679301	72	2	0.006	0.006	0.01	0.01
T002216724	73	2	0.006	0.006	0.01	0.01
T002004994	74	2	0.006	0.006	0.01	0.01
T001875919	75	2	0.006	0.006	0.01	0.01
T001661029	76	2	0.006	0.006	0.01	0.01
T001661029	77	2	0.006	0.006	0.01	0.01
T002270876	78	2	0.006	0.006	0.01	0.01
T002049795	79	2	0.006	0.006	0.01	0.01
T002248264	80	2	0.006	0.006	0.01	0.01
T001951278	81	2	0.006	0.006	0.01	0.01
T001627455	82	2	0.006	0.006	0.01	0.01
T001574284	83	2	0.006	0.006	0.01	0.01
80039989	84	2	0.006	0.006	0.01	0.01
80062929	85	2	0.006	0.006	0.01	0.01
80087079	86	2	0.006	0.007	0.01	0.01
80151077	87	2	24.31	21.22	NA	NA
